# Supplementary material for: Antioxidant network-based signatures cluster glioblastoma into distinct redox-resistant phenotypes
Source: Front Immunol. 2024 Apr 18;15:1342977. doi: 10.3389/fimmu.2024.1342977 (PMC11063242; doi:10.3389/fimmu.2024.1342977)
Supplement: Supplementary file 2 [file Table_1.xlsx]

## Sheet: Supplementary Table 1. DEG
UP_C1	DN_C1	UP_C2	DN_C2	UP_C3	DN_C3
A2M	ABCC9	AADAT	A2M	ABCA8	ABCA13
ABCA13	ABI3	ABCC9	AATK	ADCYAP1	ABCC2
ABCA7	ACP7	ABCD2	ABCA4	ADGRG7	ABCG2
ABCB6	ACTR3C	ABHD5	ABCA6	AFF2	ACVRL1
ACVRL1	ADA	ABHD6	ABCA7	AJUBA	ADCY5
ADAMTS19	ADAM33	ABRAXAS1	ABCB5	ALDH1B1	ADCYAP1R1
ADCY9	ADAMTS6	ACER3	ABLIM2	ALOX15B	ADIRF
ADGRL4	ADAMTSL2	ACP7	ABO	ANKS1A	AGBL1
ADRB1	ADCY4	ACTL8	ACAN	APOL4	AKAP6
AKAP6	ADCY8	ADCY8	ADAMTS10	ARHGEF16	AKNAD1
AKR1B10	ADGRF1	ADGRF1	ADAMTS15	ARHGEF17	AKR1B1
AKR1B15	AGO2	ADK	ADAMTS19	ASTL	AKR1B10
AKR1C1	ALDH1L1	ADORA2B	ADAMTS4	ATAD3C	AKR1B15
AKR1C2	AMZ1	ADTRP	ADAMTS8	BCAS1	AKR1C1
AKR1C3	ANKRD31	AKNAD1	ADAMTSL3	BIK	AKR1C2
ALDH1A1	AP1M2	ALG10	ADCY9	BMP8B	AKR1C3
ALDH3A1	APBB1IP	ALOXE3	ADCYAP1	BPIFB1	ALDH3A1
ALDH3A2	APOE	AMN1	ADGRA2	C1orf198	ALDH3A2
ALKBH5	ARHGEF16	APBB1IP	ADGRF5	C1QTNF3	ANGPTL5
AMBP	ASTN1	ARC	ADGRG7	C2orf88	ANO1
ANGPT2	ATF7IP2	ARHGAP12	ADGRL4	CABP7	ANXA10
AOC1	ATP13A3	ARL14EP	ADGRV1	CACNA2D4	AOC1
AQP4	ATP1A2	ARL2	ADRA2B	CALN1	APBB1IP
ARHGEF37	ATP6V1D	ARNTL2	AEBP1	CARMIL3	APLN
ARSF	ATP8B1	ATF7IP2	AFF2	CCDC8	ARL14
ATG16L1	B3GALT2	ATL3	AGPAT1	CCL5	BAG3
BCL9	B3GNT8	ATP5MC2	AHDC1	CD248	BLVRB
BOC	BCAS1	ATP5MD	AIF1L	CD36	CALCRL
C1R	BCL2A1	ATP5MG	AKR1B10	CDH8	CBLN2
C1S	BCL7A	ATP5PO	AKR1C2	CDX1	CCND2
C21orf62	BEST3	BCL11B	ALDH1A1	CECR2	CD1D
CA8	BMI1	BOLA2	ALDH3A1	CHRFAM7A	CD22
CACNA1D	BNC1	C11orf1	ALPK3	CHRNA7	CD44
CACNA1H	C15orf48	C11orf68	ALPP	CITED2	CIB1
CALCRL	C19orf33	C11orf80	ALX4	CMTM5	CLCA2
CAPS	C2CD4A	C15orf48	AMOT	COL25A1	CLIP4
CASKIN1	C4orf19	C16orf74	ANGPT2	COL26A1	CNGA1
CBLN2	C6orf132	C1orf116	ANGPTL1	COL2A1	COLEC10
CDRT1	C8orf88	C3orf38	ANGPTL5	COL6A6	CPA6
CFTR	CABP7	C6orf58	ANKRD34B	COMP	CPNE7
COL14A1	CACNA2D4	C9orf43	ANKS1A	CPA1	CSMD3
CP	CALN1	CABP1	APC2	CPXM1	CXCL3
CRB2	CAMK1G	CADPS	APCDD1	CPXM2	CXCL6
CROT	CARD11	CAMK1G	APELA	CRB2	CXCL8
CTNNA2	CCBE1	CAMK2N2	APOD	CRISPLD1	CXCR5
CTXND1	CCDC198	CAPRIN2	APOL4	CRTAC1	CYTH4
CUBN	CCL20	CARD11	AQP1	CSRP3	DCC
CUEDC1	CCL3	CARMIL2	AQP4	CST7	DCDC2C
CYP19A1	CCL7	CASP4	ARHGAP31	CTAGE1	DRD2
CYP2S1	CCN5	CATSPERZ	ARHGAP35	CTAGE15	DSP
CYP4F11	CCNB3	CC2D2A	ARHGEF16	CTH	ENTPD2
DGKD	CCND2	CCBE1	ARHGEF17	CTNNA3	EPGN
DGKQ	CCNG1	CCDC34	ARID5B	CXCR4	EREG
DYNLL2	CD22	CCDC58	ARL8A	CYP7B1	ESM1
ECM2	CD248	CCDC7	ARSF	DEF6	FABP4
EFCC1	CD36	CCDC90B	ARSJ	DGKH	FAM20C
EFHD1	CD74	CCND2	ASAP3	DISC1	FAM83B
EPHB3	CDC123	CCNG1	ASB5	DKK2	FAT2
EPHX1	CDH19	CCR1	ASPA	DPP6	FBXW10
ERICH3	CDYL2	CD22	ASPN	DUSP2	FMNL2
FAM20C	CHN2	CD33	ASTL	DUSP26	GABRA2
FBXW10	CHRNA7	CD38	ATCAY	EDARADD	GABRB1
FGFRL1	CLEC11A	CDC20B	ATF3	EGFLAM	GABRB3
FREM2	CNGA1	CDC42EP2	ATG9B	ELN	GABRQ
FRZB	CNTN1	CDKN3	ATP10B	EPHB6	GAGE12F
FTO	COL15A1	CEP250	ATP2B3	ERBB3	GALNT9
G6PD	COL6A6	CETN2	ATXN1	ERG	GCNT3
GABRA2	COMMD3	CGB3	B3GNT3	ESRP1	GEM
GABRG3	CPNE8	CHCHD1	BARX1	ESYT3	GPAT3
GALNT17	CPVL	CHORDC1	BBOX1	EXTL1	GRIA4
GCC1	CPXM1	CLDN11	BCAM	FABP1	GRPR
GCLC	CPXM2	CLIC2	BCAS1	FAM155B	HES2
GFAP	CREM	CNGA1	BCOR	FCRLA	HMOX1
GLDN	CRIP1	COA6	BGLAP	FERMT2	HS3ST2
GRIA4	CSDC2	COL17A1	BGN	FES	IFITM10
GRIK3	CSF2RA	COMMD3	BHLHA15	FGF1	IGF1
GSX2	CSF2RA	COQ3	BICRA	FGL2	IL1B
HERC3	CSTA	COX7B	BMP7	FMOD	IL36RN
HS6ST1	CTSK	CPNE7	BPIFB1	FOXA3	ITGA2
ICOSLG	CTSV	CREM	BRINP3	FOXD3	ITGA6
IFITM10	CUL2	CSF3	BRPF3	FOXJ1	ITGA9
IGF1	CXCL1	CSMD3	BTN2A2	FPR3	ITPRID2
IGFBP5	CXCR5	CSTA	C1orf198	FSTL1	JAKMIP3
IGSF10	CYBA	CSTB	C1QL1	GAL3ST3	JPH3
ITGA8	DAW1	CTNNAL1	C1QTNF3	GALNT16	KCNK5
ITGA9	DCAF4	CTSV	C21orf62	GALNT17	KPNA7
JAKMIP3	DCAF8L2	CUL2	C2orf92	GCNT4	KRT15
KANK1	DCDC2	CWC15	C3orf80	GDF6	KYNU
KLRD1	DKK2	CXCL2	C5orf46	GPR19	LAMC2
LAMB4	DMKN	CXCL3	C7	GREM1	LBP
LAMC3	DNAAF2	CXCL5	CA3	HAPLN3	LMX1B
LBP	DNAH14	CXCL8	CA8	HCK	LRP1B
LEFTY2	DOC2B	CXCR5	CABP4	HCN4	LRRTM4
MAOB	DRGX	CYB5R4	CABP7	HNF4A	LXN
MAP3K4	DSCAM	CYBA	CACFD1	HOXC12	MAPK8IP1
MAPRE3	DUSP5	CYP2C9	CACNA1H	HRH2	MAPT
MASP1	DYRK2	CYTH4	CACNA2D4	HSH2D	MASP1
MINK1	EBF2	DCC	CALCRL	HSPG2	MGST1
MMRN1	EBF3	DDB2	CALD1	HYDIN	MMP1
MRO	EBI3	DHRS7	CAMKV	IGF2	MMP10
MTTP	EDA	DHRS9	CAPS	IGFBPL1	MMP13
MYLK	EDN2	DIRAS3	CARD8	IGLON5	MMP3
NFE2L2	EGFLAM	DMKN	CARNS1	IKZF1	MSANTD3
NFIX	EIF2S1	DNAAF3	CASQ2	IL2RB	MT1X
NOS2	EIF3E	DNER	CBX4	INHBB	MT2A
NQO1	EIF3M	DNMBP	CCDC146	INHBE	MTTP
NSG1	ELOVL2	DNTTIP1	CCDC8	INMT	NECAB2
NTRK2	EPGN	DPH5	CCDC9	IQCA1	NGEF
NUDT4	EPHB6	DPY30	CCL5	ISL2	NIT2
NWD1	ERBB3	DRAP1	CD180	ITIH3	NPTX1
OMD	ERH	DRGX	CD1D	KCNMB1	NR1D1
PANX2	ESM1	DUSP5	CD200	KCTD19	NR5A2
PCARE	ESRP1	DYRK4	CD248	KLHL30	NSG1
PCDH18	ETV4	E2F7	CD36	KRT17	OMD
PCDH20	FABP3	EBF2	CDH1	KRT86	OSGIN1
PDE5A	FAM155B	EFCAB11	CDH15	LAMA2	PADI4
PDGFD	FAM83B	EMG1	CDH19	LCN2	PCDHGA11
PER2	FBN2	EMP1	CDH5	LFNG	PCDHGB4
PFKL	FES	EPGN	CDH8	LHX9	PI15
PI15	FHAD1	EREG	CDSN	LIPH	PLAU
PIK3R1	FJX1	ERH	CEACAM19	LMOD1	PLCZ1
PLCD3	FKBP3	ESD	CEBPA	LRP2	PLN
PLCH1	FOXA3	ESM1	CECR2	LRRC61	PPP2R2C
PLEKHB1	FRG2	ETFBKMT	CEMIP	MAG	PRH1
PLPP1	FRMD4A	FAM131C	CHL1	MAGEA4	PRKCG
PMP22	FXYD3	FAM200B	CHPF2	MAP3K15	PRND
PVRIG	GABRB2	FAM83B	CHRNA1	MATN2	RAB27B
RASL11A	GABRG2	FAM89B	CHST8	MEOX1	RAET1G
RGMA	GAGE12F	FDX1	CIC	MMP8	RASL11A
ROM1	GAGE2A	FDXACB1	CITED1	MPZ	RFFL
RPRM	GAL3ST3	FERMT1	CITED2	MSLN	RGMA
RSPO2	GALNT14	FJX1	CLCNKB	MUC5AC	RGS17
S1PR3	GALNT16	FKBP3	CLDN23	MUC5B	RGS5
SAT1	GCSAML	FOLR3	CLIC5	MYBPHL	RPRM
SCHIP1	GDF6	FOSL1	CMTM5	MYO16	RSPO2
SCN3A	GIPC3	FSTL5	CNR1	MYO1G	S100A3
SCRG1	GLMN	GAGE12F	CNTFR	NBPF3	SBSN
SEC31B	GPHN	GCSAML	CNTN4	NCF2	SCN1A
SEPTIN4	GPR141	GDAP1L1	COL10A1	NEURL2	SCN3A
SERINC5	GPR4	GDPD3	COL11A1	NFIA	SCRG1
SFRP2	GPR87	GIN1	COL14A1	NGF	SDC1
SFXN5	GRB7	GNG10	COL15A1	NPNT	SEC14L2
SH3BP2	GRIN2D	GPR87	COL18A1	NPPB	SERPIND1
SHROOM1	GRM6	GPRC5A	COL21A1	NPR1	SFRP2
SLC2A12	GSG1	GSG1	COL25A1	NUAK1	SH2D1B
SLC47A1	GSTO1	GSTO1	COL26A1	NXF2	SHH
SLC47A2	GTPBP4	GXYLT1	COL2A1	OAS2	SLC35E4
SLC7A11	GXYLT1	H4C3	COL4A3	OLFML3	SLC38A5
SLCO1C1	HBE1	HCFC1R1	COL4A4	ONECUT3	SLC47A2
SOD3	HBEGF	HENMT1	COMP	OPRD1	SP140
SP9	HCAR1	HIKESHI	COX7A1	OR2A1	SPATA12
SPAAR	HCN4	HSPBAP1	CP	OR2A7	SPRR2D
SPARCL1	HCST	IFT43	CPA6	OSR2	SRXN1
SPINK5	HENMT1	IFTAP	CPNE5	OVCH2	STN1
SPOCK2	HHEX	IL1A	CPXM1	PARVG	SUCNR1
SPON2	HHIP	IL1B	CPXM2	PCDHA13	SUSD2
SUSD2	HIF3A	IL1RN	CRB2	PDE3B	TACR1
TACR1	HMCN2	IL24	CREBBP	PDE6B	TCN1
TBXAS1	ICAM2	IL36B	CRISPLD1	PGR	TEF
TCN1	IFTAP	IL36RN	CRISPLD2	PLA2G3	TF
TKT	IGF2BP1	INTS13	CRTAC1	PLCH2	TKT
TMEM175	IL18R1	IRAK2	CRTC1	PLEKHG3	TMEM164
TNS3	IL1A	ITGB1BP1	CTNNA2	PPM1K	TNFSF18
TRIM16	IL1RN	ITPRIP	CTNNA3	PPP1R1A	TNIP3
TRIM16L	IL36RN	IVL	CUBN	PPP1R1B	TP63
TRPA1	INAVA	KBTBD8	CXCL10	PPP4R3C	TPSG1
TSPAN11	INHBE	KCTD16	CXCL11	PRAME	TRHDE
UGT1A1	IQCA1	KIF18A	CXCL14	PRRT4	TRIM16L
UGT1A10	ITIH3	KLHL33	CYP2C8	PTGES3L	TRIM47
UGT1A8	ITIH6	KRT222	DACT3	PTPN7	TXN
UNC5C	JPH4	KRT7	DCHS2	PTPRC	UGT1A1
VEGFD	KBTBD8	LAMB3	DCT	RARRES2	UGT1A7
ZNF366	KCNMB1	LAMC2	DCX	RASGRF2	UGT1A8
	KCNS1	LMX1B	DDX60	RASGRP2	UNC5C
	KCTD16	LRRC74B	DEF6	RBP7
	KIF18A	LXN	DIRAS2	RCN3
	KISS1	LYAR	DISP2	RCOR2
	KLF14	LYPLAL1	DLK2	RCSD1
	KRT17	LYRM1	DLX5	RNF144B
	KRT18	MAGEA10	DMPK	SBK2
	KRT222	MAPKAPK3	DMWD	SERPINB3
	KRT34	MCTP1	DUSP2	SIDT1
	KRT8	MED6	ECM2	SIM2
	KRT81	MGME1	EDARADD	SKP2
	LAMA2	MGST3	EDIL3	SLAMF7
	LAMC2	MKKS	EDNRB	SLC1A7
	LDLRAD3	MMP3	EFHD1	SLITRK4
	LGR6	MND1	EGFL8	SOX10
	LIMS4	MOSMO	EGR1	SOX8
	LIN28B	MPP4	ELF3	SPATA9
	LPIN3	MREG	ELN	SPESP1
	LRRC3	MRPL11	EMID1	SPINK2
	LRRC61	MRPL15	EMX1	ST6GAL2
	LRRN4	MRPL17	ENAH	STMND1
	MAG	MRPL22	ENPEP	STX11
	MAGEA1	MRPL24	EPHB4	SYDE2
	MAGEA10	MRPL40	EPHB6	SYK
	MAGEA9B	MRPL47	EPHX1	SYT2
	MAMLD1	MRPL48	ERBB3	TCF21
	MAP3K15	MRPL51	ERG	TCTEX1D1
	MAP3K7CL	MRPL54	ESRP1	TEX15
	MARS1	MRPS15	ETNPPL	TGM3
	MB21D2	MRPS18C	ETV7	TH
	MBP	MRPS22	EVPL	TIAM2
	MCHR1	MSANTD3	EXTL1	TMEM119
	MCTP1	MT2A	F13A1	TMIGD2
	MED6	MTHFD2L	F2RL3	TMPRSS3
	MEOX1	MYCT1	FABP1	TNNC1
	MIS18BP1	MYEOV	FAM107A	TRIM55
	MISP	NAA20	FAM110C	TRMT9B
	MISP3	NCAPG	FAM135B	TSPOAP1
	MMP8	NDRG3	FAM181B	TUBA3C
	MMP9	NDUFA12	FAM20A	TYMP
	MPZ	NDUFA8	FAM53B	USP44
	MSLN	NDUFA9	FBLL1	VASH2
	MTPAP	NDUFB6	FBXL18	VCX3A
	MYC	NDUFB8	FCGBP	WBP2NL
	MYCT1	NEDD4	FCRL5	WFDC1
	MYH2	NIT2	FGF21	WNT6
	MYL4	NLRP3	FGF22	ZBED6CL
	NAT16	NPC2	FGF7
	NCAM2	NPTX1	FGF9
	NCF2	NR2E3	FGFR2
	NCF4	NRP1	FILIP1
	NCOA3	NUMB	FKBP9
	NDC1	NUP37	FLG
	NECAB1	ODC1	FLRT1
	NEDD4L	OR2M3	FMOD
	NEK7	OR2M4	FNDC1
	NFATC2	OSBP2	FOLR1
	NGF	PADI4	FOS
	NIPAL1	PAK1	FOSB
	NLRP10	PBX3	FOXD3
	NLRP14	PCDHGB4	FOXE1
	NLRP3	PDE2A	FRMD4B
	NOG	PERP	FRRS1L
	NPFFR2	PET117	FRZB
	NPPB	PHPT1	FTO
	NPTX2	PLCXD2	GABRB3
	NRG3	PLCZ1	GALNT17
	NRROS	PLN	GAS7
	NSUN6	POU2F2	GBP4
	NTSR1	PPP2R2C	GBP6
	NUDCD1	PRDX5	GCNT2
	NUDT13	PRND	GFAP
	NUDT5	PROM2	GJB1
	NUMB	PRSS3	GLB1L3
	NXF2	PSAPL1	GLDN
	OLAH	PSENEN	GMFG
	OLFML1	PSMB7	GPC3
	OPN4	PTGES	GPM6B
	OPRD1	PTPN22	GPR146
	OR10A3	PTX3	GPR183
	OR2M4	PUS3	GPR55
	OR2T8	PXN	GPRIN2
	OR51B5	PYROXD1	GPT
	OSR2	RAB13	GPX3
	OTUB2	RAB27B	GRAMD2A
	OVCH2	RAD51B	GRIK3
	OXTR	RBBP9	GSE1
	PABPC5	RERGL	GSTA1
	PADI2	RESF1	GTF2I
	PAGE1	RGS17	GTF2IRD2
	PALM2AKAP2	RHNO1	GTF2IRD2B
	PAQR9	RIDA	HAPLN3
	PCDHA10	RND3	HCK
	PCDHGB6	RNF7	HDAC5
	PCNX4	ROBO4	HEATR5A
	PCOLCE2	RPL22L1	HEXD
	PDE1B	RPL24	HGD
	PDE2A	RPL27A	HRCT1
	PDE3B	RPL35	HRH2
	PDGFA	RPL9	HS6ST1
	PDSS1	RPP21	HSH2D
	PEAR1	RPS3A	HSPA2
	PECAM1	RPS7	HTR1F
	PEG3	S100A16	HUNK
	PGR	S100A2	HYDIN
	PHETA2	S100A8	ID4
	PHYHD1	SBSN	IFI27
	PI3	SDC1	IFI44L
	PLAC1	SDHD	IFI6
	PLAG1	SERPINB2	IFIT3
	PLCH2	SERPINB7	IFITM1
	PLCZ1	SFR1	IGF2
	PLEK2	SFXN4	IGFBP2
	PLN	SH2D5	IGFBP5
	POF1B	SH3BGRL3	IGFBPL1
	POU2F2	SHANK1	IGSF11
	PPARG	SHH	IKZF1
	PPP4R3C	SIGLEC15	IL17B
	PRAME	SIGLEC9	IL2RB
	PRND	SLA2	ILDR2
	PROM2	SLC11A1	INAFM1
	PRSS3	SLC26A8	INHBB
	PTBP2	SLC35E4	INMT
	PTGES	SLC38A5	INTS1
	PTPN22	SLC38A6	IQCA1
	PTPRO	SLC49A4	IQSEC3
	PWWP3B	SLC6A7	IRF6
	PYROXD1	SLITRK1	ISG15
	QPCT	SMIM26	ISL2
	RAB3B	SMIM29	ITGA11
	RAD18	SNAP25	ITGA8
	RAD51B	SNRPB2	ITGA9
	RANBP17	SOD2	ITIH5
	RAP1GAP2	SOD2	ITIH6
	RBFOX1	SPATA12	ITM2C
	RERGL	SPATA4	IZUMO4
	RFPL4A	SPTLC3	JAG2
	RNF144B	SSMEM1	JMJD8
	RNF207	STEAP1	JUNB
	RPL6	STEAP4	KANK4
	RPP25	STN1	KCNAB2
	RRAD	SULT1B1	KCND3
	RRAS2	TAFA2	KCNE1B
	RTBDN	TBX18	KCNH2
	RTRAF	TEC	KCNH7
	RUNX3	TEX10	KCNIP1
	SAMD12	TGM2	KCNMB1
	SAMD3	THNSL1	KDM6B
	SBK2	THOC7	KEL
	SBSN	THSD4	KL
	SCN5A	TIMM23	KLC3
	SEC14L6	TIMM8B	KLF15
	SERPINA9	TLX1	KLHL30
	SERPINB2	TM4SF19	KMT2C
	SERPINB7	TMEM126A	KRT17
	SERPINF1	TMEM126B	LAMB1
	SH2D5	TMEM141	LAMB4
	SHANK1	TMEM158	LAMC3
	SHH	TNFRSF10D	LAPTM5
	SIGIRR	TNFSF15	LARGE2
	SINHCAF	TNFSF18	LATS2
	SLAMF7	TNIP3	LCN2
	SLC12A5	TRMT10C	LCP2
	SLC6A15	TRMT112	LEFTY2
	SLC6A17	TRNAU1AP	LGALS9
	SLC6A7	TTC8	LGALS9B
	SLIRP	TTC9B	LGR5
	SMOC1	TUBA3C	LGR6
	SNAP25	TUBB4B	LHFPL6
	SNX6	TXN	LKAAEAR1
	SORCS1	VEPH1	LMOD1
	SOX10	VIL1	LPAR3
	SOX17	VPS29	LRP2
	SOX8	VSIG10	LRRC14B
	SPTLC2	WASHC3	LRRC4B
	SPX	WDR89	LRRC56
	SSR3	WNT7A	MAGEA4
	SSX1	XIRP2	MAL
	STMN1	XRRA1	MAML2
	STX11	ZBTB38	MAOB
	SUGCT	ZCRB1	MAP2K6
	SUN3	ZNF175	MAP7D2
	SUPT3H	ZNF860	MAPK4
	SYT3		MBOAT1
	TBX18		MBP
	TEX29		MEGF8
	TGM2		MEX3B
	TH		MFGE8
	THSD4		MGP
	THSD7B		MGRN1
	TIE1		MIB2
	TMC8		MLC1
	TMEM119		MLIP
	TMEM200A		MMP23B
	TMEM233		MMRN1
	TMEM236		MOG
	TMEM241		MOV10L1
	TMEM260		MPZ
	TMEM265		MSLN
	TMPRSS15		MSTN
	TNF		MTTP
	TNFRSF11A		MUC5AC
	TNFSF15		MUC5B
	TNNC1		MX1
	TRIM55		MX2
	TRIP10		MXRA5
	TRPC6		MYBPHL
	TRPM2		MYCN
	TRPV2		MYH10
	TRPV4		MYH11
	TUBA3C		MYLIP
	UCK2		MYLK4
	UGCG		MYRF
	UGT2B7		NEDD9
	USP15		NEO1
	USP43		NFIX
	VCX		NGFR
	VCX3A		NOL4
	VCX3B		NOTUM
	VEPH1		NOX5
	VRK1		NPNT
	WARS2		NPPB
	WDR74		NR4A1
	WNK4		NRK
	WNT9B		NTRK1
	XAGE1A		NTRK2
	XAGE1B		NUGGC
	XAGE2		NWD1
	XIRP1		NYAP2
	ZBED6CL		OAS1
	ZNF114		OAS2
	ZNF185		OAS3
	ZNF208		OASL
	ZNF662		ODAPH
	ZNF723		ODF3B
	ZNF728		OLFM2
	ZYG11A		OLFML3
			OMD
			OPRD1
			OR2A7
			P2RX7
			P2RY2
			PACSIN1
			PAGE2
			PALLD
			PARP10
			PARP12
			PARP14
			PAX7
			PCARE
			PCDH18
			PCDH8
			PCDHB4
			PCDHGA10
			PCDHGA11
			PCP4L1
			PCSK2
			PDE6B
			PDIA4
			PDLIM3
			PDZD2
			PDZK1IP1
			PEAK1
			PELI1
			PFKL
			PGM5
			PGR
			PHLDB3
			PHYKPL
			PI15
			PIEZO2
			PIGS
			PIK3R1
			PIP5K1B
			PKD1
			PKD1L1
			PKDCC
			PLA1A
			PLCH1
			PLCH2
			PLD5
			PLEKHA4
			PLEKHA7
			PLEKHB1
			PLEKHG4B
			PLEKHH3
			PLEKHS1
			PLOD1
			PLXNC1
			PMP2
			PMP22
			PNMA8A
			PNMA8B
			POLR2A
			POLR3D
			POM121
			POTEF
			POU3F4
			PPP1R12B
			PPP1R1B
			PPP4R3C
			PRELP
			PRIMA1
			PRKCB
			PRKD1
			PROC
			PRRT4
			PSD2
			PSKH1
			PTCH1
			PTCH2
			PTGER3
			PTGES3L
			PTPRC
			PTPRZ1
			PVRIG
			RAB42
			RAET1L
			RARRES2
			RASD1
			RASGEF1A
			RASGRP1
			RASGRP2
			RASGRP3
			RASL11B
			RASL12
			RASSF2
			RBP4
			RBP7
			RCN3
			RCOR2
			RCSD1
			REC8
			REPIN1
			RERG
			RFTN2
			RFX4
			RGCC
			RGS6
			RIPPLY3
			RND1
			RNF150
			RNF39
			ROPN1
			ROR2
			ROS1
			RPE65
			RPRM
			RSAD2
			RTP4
			S100B
			S100P
			SAMD5
			SAMD9L
			SAMHD1
			SCIN
			SCN4B
			SCNN1G
			SCRG1
			SCUBE1
			SCUBE3
			SDC2
			SDC3
			SEC31B
			SELENOP
			SEMA3B
			SEMA3F
			SEMA6A
			SEZ6
			SFRP2
			SHANK2
			SHF
			SHISA4
			SHOC1
			SLC12A7
			SLC1A7
			SLC22A3
			SLC23A1
			SLC25A29
			SLC2A10
			SLC2A14
			SLC37A3
			SLC38A10
			SLC38A11
			SLC38A3
			SLC40A1
			SLC47A2
			SLC7A3
			SLC8A3
			SLITRK4
			SMIM31
			SMOC2
			SNX18
			SORT1
			SOST
			SOSTDC1
			SOWAHA
			SOX10
			SOX6
			SOX8
			SP7
			SP8
			SP9
			SPAG17
			SPARCL1
			SPDYE2
			SPDYE5
			SPESP1
			SPINK2
			SPINK5
			SPON2
			SPTA1
			SPTBN5
			ST3GAL2
			ST6GAL2
			STAT1
			STAT3
			STMND1
			STRN4
			STX11
			SUSD2
			SYK
			SYNPO2
			SYT13
			SYT2
			TACR1
			TAGAP
			TANC1
			TAS1R1
			TBC1D10C
			TBC1D16
			TBXAS1
			TCF21
			TCN1
			TEKT2
			TEKT3
			TET2
			TFAP2B
			TFF1
			TH
			THBS1
			TIAM2
			TKTL1
			TMEM125
			TMEM132E
			TMEM140
			TMEM155
			TMEM176A
			TMEM176B
			TMEM178A
			TMEM179
			TMEM229B
			TMPRSS3
			TMPRSS5
			TNN
			TNNC1
			TNRC18
			TRANK1
			TRIL
			TRIM55
			TRIM62
			TRIM67
			TRMT9B
			TRPA1
			TSPAN11
			TSPAN7
			TSPYL5
			TYMP
			UGT1A10
			UGT1A6
			USP18
			USP41
			USP44
			UTRN
			VAMP2
			VASH2
			VCAM1
			VCX3A
			VIPR1
			VIPR2
			VIT
			VMAC
			VWA1
			VWA5B2
			VWF
			WDR49
			WDR81
			WDR86
			WDR91
			WFDC1
			WNK2
			WNT4
			WNT6
			WSB1
			WWC2
			XAF1
			XIRP1
			XKR4
			YBX2
			ZBED6
			ZBED6CL
			ZFHX4
			ZFP36
			ZFP57
			ZFR2
			ZMAT4
			ZNF366
			ZNF467
			ZNF608
			ZNF704
			ZNF713

## Sheet: Supplementary Table 2. WGCNA
POS_C1	NEG_C1	POS_C2	NEG_C2	POS_C3	NEG_C3
FOSB	MT1E	MT1E	BST2	TENM2	AKR1C1
FOS	CPA4	CPA4	MYL9	ACTA2	KYNU
HOXD10	SRGN	SRGN	TNFRSF11B	EDN1	FOXF1
IFITM10	NTM	NTM	ICAM1	CPM	FGF13
EGR1	AOX1	AOX1	XAF1	CCN2	STC1
SAMD11	TFPI2	TFPI2	IFITM1	NKX2.6	COL7A1
SEMA3B	CXCL8	CXCL8	IFITM2	BMP4	FAM20C
HR	SERPINE1	SERPINE1	GPRC5C	LBH	UCN2
HOXD11	MYO1B	MYO1B	C3	FMN2	FOXF2
B4GALNT4	HMGA2	HMGA2	CFB	NKX2.2	ATOH8
HECW1	DNER	DNER	FMNL1	DMRTA2	PHLDA1
HHIPL2	INHBA	INHBA	SLC15A3	IL7R	TBXAS1
BAMBI	PTX3	PTX3	CPE	CNN1	PFKFB4
PLXNB3	MMP3	MMP3	HLA.15	ACTG2	HCN2
A1BG	SLCO4A1	SLCO4A1	EPSTI1	MATN2	NQO1
PRRT2	FST	FST	TNFSF10	FIBCD1	HPCAL1
HOXD13	WNT5B	WNT5B	P3H2	NRXN3	GNG11
HOXD9	SEMA7A	SEMA7A	BDKRB2	NTN4	ST3GAL1
ADCY7	CCND1	CCND1	MTUS1	JPH2	DLX1
LEF1	SERPINB7	SERPINB7	APOL1	RFLNB	SOBP
ID1	TNNT1	TNNT1	IFI44L	PAX6	CEBPB
KLF2	MMP1	MMP1	ZSCAN31	GAD1	RASL11A
PGF	VEPH1	VEPH1	SLC12A5	CCN1	KIAA0930
ARHGEF17	HOPX	HOPX	ADCY1	KIRREL3	ZFYVE28
EMP2	ANPEP	ANPEP	CTSS	PLXNA2	CDRT1
AMH	MARCHF4	MARCHF4	SLC12A7	MARCHF3	LIMK1
SLC9A3R2	KIAA1549L	KIAA1549L	SLC12A8	DENND2A	STK32C
TBX2	NTNG1	NTNG1	TRANK1	RPS6KA2	SLC6A6
SMAD6	TMEM158	TMEM158	ACSL5	TUBB2A	PRXL2B
IER5L	TMEM171	TMEM171	IFI30	LIMS2	TUBB3
ASB9	MME	MME	HERC5	ADAM19	ZMIZ1
SPON2	NT5E	NT5E	TNFAIP2	ZNF665	ETFB
RHOB	CSMD2	CSMD2	KCTD14	PLK2	PTMS
HIPK2	TMEM255B	TMEM255B	C4B	GAS6	SEMA6D
TNFRSF25	CPNE7	CPNE7	APOL3	SIK1B	SNX21
CRACR2B	COL13A1	COL13A1	MX2	DDAH1
CD37	PLAU	PLAU	SERPINA1	FHL1
AP1G2	FOXC2	FOXC2	RRAD	LAYN
TWIST1	ARHGAP22	ARHGAP22	HLA.10	FGF1
GGT1	PCLO	PCLO	CASP1	SERTAD4
ZC3HAV1L	PRDM8	PRDM8	CARD16	PDGFA
SCARB1	SLC37A2	SLC37A2	IFI44	CCDC85C
METRN	CD68	CD68	GIMAP2	CDKN2C
IL6R	MPP4	MPP4	CYB561	OXTR
GNAZ	LPXN	LPXN	SQOR	KCNH1
ASIC3	INSYN2B	INSYN2B	SLPI	PRR5L
JUN	NAV3	NAV3	IL15RA	SCN9A
PAQR6	GDNF	GDNF	AGT	CRIM1
DLX2	SPHK1	SPHK1	C4A	NUAK1
NR4A1	DNAH11	DNAH11	IFITM3	FOXN3
CTXN1	GPR176	GPR176	PARP8	SMCO4
NPDC1	PAPPA	PAPPA	OAS1	RNF144B
PFKFB3	ADM	ADM	OASL	COBLL1
JUNB	PSG5	PSG5	ARRB1	DDAH2
TMEM160	KCNMA1	KCNMA1	MX1	PRSS23
MYO10	ANGPTL4	ANGPTL4	RAB42	TLE4
ACAP3	BIRC3	BIRC3	EFNB1	CDK6
METRNL	ATP8B1	ATP8B1	RARRES2	IDH2
MTSS2	INPP4B	INPP4B	RTP4	AMOTL2
ABCB9	FHL2	FHL2	LGALS9	AFAP1
TLE3	CD163L1	CD163L1	IFI27	SLC4A4
NFKBIZ	MGLL	MGLL	ERAP1	DUSP8
SH3BP2	IL31RA	IL31RA	TRAF1	GADD45B
H2AC18	TFPI	TFPI	LY6E	CNN3
EVA1B	SIRPB1	SIRPB1	ZNF334	CNN2
MBNL3	NLRP1	NLRP1	ANXA2R	ZNF320
TMEM121	PKIA	PKIA	SAMD9L	TEAD3
HSPB1	HBEGF	HBEGF	BTN3A2	RBMS2
MICALL2	RAB3B	RAB3B	H1.8	FLNA
GIPR	FOSL1	FOSL1	TNFRSF9	RAI14
GNB3	C12orf75	C12orf75	HMGN5	LHX9
AGAP9	TRABD2A	TRABD2A	P2RX7	RBMS3
SYNGAP1	PLCB4	PLCB4	C21orf91	PEA15
CCDC188	LAMB3	LAMB3	THEMIS2	WWC2
HS6ST1	ZNF215	ZNF215	GRAMD2B	ZNF888
NOMO3	WNT7B	WNT7B	HERC6	STIM1
RAB40B	TM4SF1	TM4SF1	LAPTM5	APBB2
CFAP44	SIGLEC15	SIGLEC15	DDO	CYTH3
GPC2	SPTLC3	SPTLC3	PSMB9	ZFP28
PKD1	ADAMTS12	ADAMTS12	OAS2	SC5D
YJEFN3	SH2B3	SH2B3	BTN3A3	PDXK
ZFP36	DLC1	DLC1	KIAA1671	FAF1
PEDS1	ENPP1	ENPP1	HLA.7	CHST14
PAX9	SCN8A	SCN8A	ISG20	RFX2
PLCXD1	EMP1	EMP1	UBE2L6	ALDH1B1
C4orf48	UBASH3B	UBASH3B	TLR3	MTMR2
MZF1	DGKG	DGKG	UBA7	AKAP5
DGKD	EVI2B	EVI2B	CMPK2	FNBP1
SLC25A29	DPF3	DPF3	NCOA7	TPMT
PABPC1L	SYNE3	SYNE3	MYZAP	LOXL3
ZFHX4	CAMK2N1	CAMK2N1	RAB26	PDZRN3
C2orf92	SLC43A3	SLC43A3	APOBEC3G	COL14A1
HSF4	PAX8	PAX8	EVC2	CEMIP
SPATA13	PINLYP	PINLYP	IFI6	STXBP6
MICAL1	NEDD4L	NEDD4L	FOLR1	TOX
CCDC136	EPB41L4B	EPB41L4B	ISG15	IGFBP7
CAMKK1	IGFBP6	IGFBP6	OAS3	RCN3
FBXL8	SMURF2	SMURF2	BTN3A1	TMEM47
MITF	CDC42EP2	CDC42EP2	PSORS1C1	GALNT5
ADGRL1	RIN1	RIN1	TAPBPL	PLCB1
PLEKHG5	GALNT12	GALNT12	CORO6	EDIL3
NOTUM	TMEM71	TMEM71	NLRC5	MCAM
TMEM229B	MT2A	MT2A	HLA.11	OLFM1
SSH1	IL1B	IL1B	IFI35	GAS1
MYO18A	PERP	PERP	H4C14	LZTS1
MGAT5	MECOM	MECOM	PLSCR1	ADAMTS9
MPP2	FRMD6	FRMD6	IFIT1	PXYLP1
PIEZO2	FRMD4A	FRMD4A	CD47	GRIK2
CBX2	ARNTL2	ARNTL2	PLA2G4C	TLE2
FHOD1	STEAP2	STEAP2	SOD2	MEF2C
DNMT3A	KLF4	KLF4	C1RL	C1orf198
RCOR2	VDR	VDR	ZNF311	CEBPD
GSDMB	AXL	AXL	CARD6	CALD1
PRR7	SDC4	SDC4	USP18	DKK3
ARGLU1	ADAMTS6	ADAMTS6	PARP10	PDE4B
ADGRB2	TUBB6	TUBB6	PDZD2	ZNF418
CCNL2	TMEM200A	TMEM200A	ZC3H12A	SNURF
SPIRE2	ANKRD13A	ANKRD13A	PTPRE	ADPRH
ELL2	SH2D5	SH2D5	TSPAN18	RNF150
STK36	C8orf48	C8orf48	PARP9	RCAN1
OSBPL7	MAMLD1	MAMLD1	SAA1	SLC22A17
MC1R	MB21D2	MB21D2	APOL6	KAZN
ZNF783	NEGR1	NEGR1	FRY	GNG2
KIF7	CAMK4	CAMK4	CTH	LARGE1
GPI	TGFBR2	TGFBR2	DHX58	GPC6
ZBED6	AMPD3	AMPD3	NUCB2	FNDC10
ANO8	USP53	USP53	TAP1	MAGED4
BTBD19	RND3	RND3	PAPLN	SCARF2
BCL3	GADD45A	GADD45A	DGLUCY	ARL10
HOXD4	TRIO	TRIO	CCDC180	OLFM2
TBC1D16	MYH9	MYH9	IFIT2	HAPLN3
SPDYE2	RGMB	RGMB	SGSH	RAB6B
NBEAL2	STARD8	STARD8	PARP14	TTC28
BRICD5	TMEM51	TMEM51	NMI	TRO
GSDMD	MLKL	MLKL	BATF2	CSRP2
ULK1	DOCK10	DOCK10	PSMB8	SDC2
IRF2BPL	CREB5	CREB5	STXBP5	ARSJ
PCED1A	FAM155A	FAM155A	SAMD9	LIMD2
PLXNB1	CATSPER1	CATSPER1	IRF1	LHFPL6
PLA2G6	PLAUR	PLAUR	PSME2	ZFP36L2
RBM14.1	BCAR3	BCAR3	HELZ2	TCF7L1
MZT2A	SAMD4A	SAMD4A	CHRNB1	ZNF503
SRCAP	ARMCX1	ARMCX1	SAMHD1	SHC2
TBC1D3L	MAFF	MAFF	RAB29	FYN
CSAD	B3GALT5	B3GALT5	IRF9	CILK1
LCOR	LIMS4	LIMS4	LNP1	BAHCC1
SFI1	MOK	MOK	IDO1	PMP22
SLC9A5	CFL2	CFL2	AQP3	FARP1
KLHL21	PDLIM5	PDLIM5	TPCN1	PALLD
KIF3C	BTBD11	BTBD11	FLT3LG	FAT1
ATG16L2	FJX1	FJX1	OSBPL9	DACT3
WDR27	AEN	AEN	SMIM10	CAMK2D
PLXNA3	NABP1	NABP1	DDX60	GAL3ST4
GRAMD4	MYC	MYC	IFIH1	PRKD1
DLG4	ELK3	ELK3	PHF11	SETBP1
CCDC57	C11orf68	C11orf68	DDX60L	GPR153
LAT	IGF2BP3	IGF2BP3	IL20RB	MARCKSL1
FSD1	PINK1	PINK1	H3C10	SNRPN
INF2	ECE1	ECE1	PARP12	APCDD1
JMJD8	PLAG1	PLAG1	ALOX5AP	GSN
ANTKMT	MAP3K20	MAP3K20	C1GALT1C1L	MFGE8
MT	VAT1L	VAT1L	OPTN	RAMP2
ITIH4	ACTN1	ACTN1	H4C15	OSBPL10
TTC13	FXYD5	FXYD5	NFKBIA	ENOX1
NPIPB4	C8orf88	C8orf88	RNF24	MAGED4B
DMPK	ASAP2	ASAP2	CISH	FOXRED2
MID1IP1	DDB2	DDB2	GBP4	PEAK1
STAG3	CXCL3	CXCL3	NEU1	NFATC1
SLC26A6	IGF2BP2	IGF2BP2	CCDC28B	MEIS1
UNKL	EPG5	EPG5	FUCA2	NRBP2
DNHD1	VCL	VCL	LY6G5C	CALU
SPACA6	ABL2	ABL2	P2RX4	PPFIBP1
NAIP	TRPC4	TRPC4	MTHFR	AXIN2
SH3D21	SLC20A1	SLC20A1	ZNFX1	PLOD3
PRRT1	DGKA	DGKA	ZSWIM4	DLX5
GABBR1	SNPH	SNPH	DTX3L	ZMAT3
RGS12	PPP1R15A	PPP1R15A	CASP7	FAM126A
B3GNTL1	PLEKHN1	PLEKHN1	SCML1	BCL2
ZNF513	BIN1	BIN1	PGBD5	GLI3
GPSM1	TNFAIP3	TNFAIP3	ABCC6	CBR3
SBNO2	PHACTR2	PHACTR2	EFR3A	RECK
FAM229A	FOXD1	FOXD1	PGM3	RAPH1
NPIPB5	RAPGEF3	RAPGEF3	DDX58	ARHGAP31
NEIL1	PBX3	PBX3	FNDC5	RUNX1T1
RUFY3	CORO1C	CORO1C	MAPK8IP2	EPHB4
LRPAP1	CXCL2	CXCL2	U2AF1L4	SAP30
C8orf82	UAP1	UAP1	RSAD2	NCS1
NDE1	PALM2AKAP2	PALM2AKAP2	FOSB	DSTN
AHDC1	OSBP2	OSBP2	FOS	EXTL3
GAS8	MVP	MVP	HOXD10	SIPA1L1
PDIA4	STPG1	STPG1	IFITM10	VIM
POLR2J3	SIPA1L3	SIPA1L3	EGR1	CDC42EP3
HDAC5	NEK7	NEK7	SAMD11	BCL6
PCYOX1L	RSC1A1	RSC1A1	SEMA3B	ZFP30
DBN1	E2F7	E2F7	HR	ZSCAN12
LCAT	KRTAP2	KRTAP2	HOXD11	ADAM9
JUND	ROBO3	ROBO3	B4GALNT4	ZNF516
CBX8	NCEH1	NCEH1	HECW1	NAALADL2
LTB4R	ADTRP	ADTRP	HHIPL2	ZNF772
ENAH	CD274	CD274	BAMBI	ZNF660
SEC31B	XRRA1	XRRA1	PLXNB3	ZNF827
MEX3D	NKX3.1	NKX3.1	A1BG	QKI
H1.5	KIFC3	KIFC3	PRRT2	RRAGA
MAMDC4	SCN2A	SCN2A	HOXD13	CDK2AP1
REC8	SEPTIN10	SEPTIN10	HOXD9	XPC
BRSK1	NIBAN2	NIBAN2	ADCY7
PITPNM2	ETS2	ETS2	LEF1
FMC1.1	ERO1A	ERO1A	ID1
ANKRD13B	LIMS1	LIMS1	KLF2
KDM6B	TMEM185B	TMEM185B	PGF
GOLGA8B	KLF6	KLF6	ARHGEF17
UNC13B	RRAS2	RRAS2	EMP2
COLGALT1	RASSF8	RASSF8	AMH
MRTFA	RAB8B	RAB8B	SLC9A3R2
MFSD3	MACIR	MACIR	TBX2
TTLL3	MAGI1	MAGI1	SMAD6
NXPE3	BIRC2	BIRC2	IER5L
GLI4	ARHGAP23	ARHGAP23	ASB9
SLC12A4	C3orf18	C3orf18	SPON2
CDK11A	GALNT7	GALNT7	RHOB
CDK10	SYTL3	SYTL3	HIPK2
NPIPB12	SH3RF1	SH3RF1	TNFRSF25
RELL2	TTC7B	TTC7B	CRACR2B
FAM78B	TACC2	TACC2	CD37
EME2	NIPAL3	NIPAL3	AP1G2
DNASE1	HOMER3	HOMER3	TWIST1
GCLC	MEAK7	MEAK7	GGT1
FBF1	SLC35E4	SLC35E4	ZC3HAV1L
PAN2	TSPAN5	TSPAN5	SCARB1
ARHGAP33	STK39	STK39	METRN
CHST12	PTPN21	PTPN21	IL6R
SLC37A3	PIEZO1	PIEZO1	GNAZ
EGFL8	SSR3	SSR3	ASIC3
TTYH3	IRAK2	IRAK2	JUN
KIFC2	CEP250	CEP250	PAQR6
STIM2	SP100	SP100	DLX2
MYO1C	ATXN3	ATXN3	NR4A1
MPP3	CNRIP1	CNRIP1	CTXN1
PDPR	MYOF	MYOF	NPDC1
C21orf58	TNFAIP8	TNFAIP8	PFKFB3
DECR2	DRAP1	DRAP1	JUNB
TUBG2	DUSP7	DUSP7	TMEM160
ABCF2.1	ASPH	ASPH	MYO10
IER2	TACC1	TACC1	ACAP3
LENG8	GSTO1	GSTO1	METRNL
CBX4	YARS1	YARS1	MTSS2
MAPK8IP3	ZBTB38	ZBTB38	ABCB9
ALG14	RGPD6	RGPD6	TLE3
AKAP17A	TBXA2R	TBXA2R	NFKBIZ
SCNN1D	ITPRIP	ITPRIP	SH3BP2
GPR161	CTNNAL1	CTNNAL1	H2AC18
HEXD	SLC16A7	SLC16A7	EVA1B
GGA1	RAET1E	RAET1E	MBNL3
CLDN15	SPTLC2	SPTLC2	TMEM121
IL18BP	ATP13A3	ATP13A3	HSPB1
UFSP1	C1GALT1	C1GALT1	MICALL2
SOCS7	AHNAK	AHNAK	GIPR
CDR2L	PXN	PXN	GNB3
ATP6V1E2	SPCS3	SPCS3	AGAP9
MTMR11	PPP4R4	PPP4R4	SYNGAP1
KLHL17	PCNX4	PCNX4	CCDC188
WDR18	MAPKAPK3	MAPKAPK3	HS6ST1
BIN3	LASP1	LASP1	NOMO3
ATF6B	MNAT1	MNAT1	RAB40B
MIB2	ITPR3	ITPR3	CFAP44
NKTR	ABHD5	ABHD5	GPC2
CCDC189	ACSL4	ACSL4	PKD1
PCSK7	STARD13	STARD13	YJEFN3
AJM1	IL12A	IL12A	ZFP36
UPF3A	SAV1	SAV1	PEDS1
MSH5	SLC25A37	SLC25A37	PAX9
KCNAB3	TBC1D2B	TBC1D2B	PLCXD1
STAT5B	ZNF699	ZNF699	C4orf48
DZIP1	TMEM237	TMEM237	MZF1
LRRC37A2	RDH11	RDH11	DGKD
MRI1	MPP1	MPP1	SLC25A29
KIAA0895L	GNG12	GNG12	PABPC1L
PCBP4	LRRFIP1	LRRFIP1	ZFHX4
DOK3	CCDC69	CCDC69	C2orf92
GGT7	SLC39A14	SLC39A14	HSF4
SLC26A11	UBE2E3	UBE2E3	SPATA13
WDR90	MED13L	MED13L	MICAL1
RSRP1	CDK17	CDK17	CCDC136
ZBED1	ATF5	ATF5	CAMKK1
RGPD5	MAPKAP1	MAPKAP1	FBXL8
CROCC	YAP1	YAP1	MITF
FCSK	SBSN	SBSN	ADGRL1
PNISR	PTPN22	PTPN22	PLEKHG5
LRFN1	RAPGEF2	RAPGEF2	NOTUM
CCDC78	ANKRD28	ANKRD28	TMEM229B
IGSF8	UQCC1	UQCC1	SSH1
PLEKHG2	ATL3	ATL3	MYO18A
SOGA3	COA8	COA8	MGAT5
ZNF74	TGM2		MPP2
ZNF775	EPS8L2		PIEZO2
C8orf58	DMKN		CBX2
RNF44	SERINC2		FHOD1
RHBDL1	IL4R		DNMT3A
NF1	NFE2L3		RCOR2
HAGHL	ME3		GSDMB
NUMBL	PLAC8		PRR7
MORN1	FBXO27		ARGLU1
FAM219A	AP1M2		ADGRB2
PPFIA3	ELOVL7		CCNL2
AMT	TOR4A		SPIRE2
CCDC200	SLFN13		ELL2
NFE2L1	GATA3		STK36
DOT1L	PPP1R13L		OSBPL7
LRRC14	S1PR1		MC1R
PCSK4	DYSF		ZNF783
LMNA	ARHGDIB		KIF7
TCF3	ARHGAP29		GPI
PRSS53	KCNK6		ZBED6
TGFB1	PTPRF		ANO8
ARPC4.1	FLNB		BTBD19
TMEM91	KRT7		BCL3
MGAT2	UGCG		HOXD4
CREBBP	FERMT1		TBC1D16
RAB11FIP3	PHLDB2		SPDYE2
TMEM94	DHCR24		NBEAL2
RASA3	AJUBA		BRICD5
NUFIP2	ARMC4		GSDMD
NISCH	ITGB2		ULK1
PLEKHM1	FKBP5		IRF2BPL
NUCKS1	SAMD12		PCED1A
HAUS6	RTN1		PLXNB1
TET3	GDPD5		PLA2G6
ZNF512B	PLEKHG3		RBM14.1
CCDC14	WT1		MZT2A
REPIN1	PAWR		SRCAP
USP49	HHAT		TBC1D3L
HEATR1	RASSF5		CSAD
CPLANE2	ZMAT1		LCOR
MLXIP	RAB15		SFI1
NFIC	BEND7		SLC9A5
LZTS2	HOXA1		KLHL21
LMLN	RAB11FIP1		KIF3C
SEPTIN9	PRKAA2		ATG16L2
CDC42EP4	LACTB		WDR27
AFDN	PPP1R1C		PLXNA3
UBALD1	FGD6		GRAMD4
PILRB	CMTM4		DLG4
PPT2	EBP		CCDC57
DGKQ	ZDHHC2		LAT
PDLIM2	EML5		FSD1
SUN2	DHCR7		INF2
FBXL19	LAMC2		JMJD8
SEMA4C	HSF2BP		ANTKMT
KMT2D	REPS2		MT
DMTF1	NOCT		ITIH4
PLEKHH3			TTC13
JOSD2			NPIPB4
SIX5			DMPK
NBPF9			MID1IP1
GALNT2			STAG3
RHOT2			SLC26A6
HOXD3			UNKL
ATP6V0A1			DNHD1
BCAR1			SPACA6
SHROOM1			NAIP
HOOK2			SH3D21
GSE1			PRRT1
SEMA6C			GABBR1
KAT2A			RGS12
PNPLA2			B3GNTL1
AGR2			ZNF513
WDR35			GPSM1
WDR91			SBNO2
TMEM161B			FAM229A
TANC2			NPIPB5
MAFG			NEIL1
BLMH			RUFY3
PPP1R3F			LRPAP1
TULP4			C8orf82
POLR2J2			NDE1
ANKRD52			AHDC1
CLCN2			GAS8
SNX19			PDIA4
MFSD12			POLR2J3
MKRN3			HDAC5
ANKLE2			PCYOX1L
BAZ1B			DBN1
MRNIP			LCAT
MRPL41			JUND
TRADD			CBX8
PPP1R12B			LTB4R
PPP2R3B			ENAH
FBXO41			SEC31B
HSBP1			MEX3D
LIN7B			H1.5
CYREN			MAMDC4
SLC38A10			REC8
SAPCD1			BRSK1
RFX5			PITPNM2
STARD3			FMC1.1
NT5C3B			ANKRD13B
CCNL1			KDM6B
HEXIM2			GOLGA8B
AKR1C1			UNC13B
KYNU			COLGALT1
FOXF1			MRTFA
FGF13			MFSD3
STC1			TTLL3
COL7A1			NXPE3
FAM20C			GLI4
UCN2			SLC12A4
FOXF2			CDK11A
ATOH8			CDK10
PHLDA1			NPIPB12
TBXAS1			RELL2
PFKFB4			FAM78B
HCN2			EME2
NQO1			DNASE1
HPCAL1			GCLC
GNG11			FBF1
ST3GAL1			PAN2
DLX1			ARHGAP33
SOBP			CHST12
CEBPB			SLC37A3
RASL11A			EGFL8
KIAA0930			TTYH3
ZFYVE28			KIFC2
CDRT1			STIM2
LIMK1			MYO1C
STK32C			MPP3
SLC6A6			PDPR
PRXL2B			C21orf58
TUBB3			DECR2
ZMIZ1			TUBG2
ETFB			ABCF2.1
PTMS			IER2
SEMA6D			LENG8
SNX21			CBX4
IGFBP5			MAPK8IP3
TCEAL7			ALG14
CFI			AKAP17A
TPD52L1			SCNN1D
SULF2			GPR161
ASS1			HEXD
CDH6			GGA1
ACKR3			CLDN15
GASK1B			IL18BP
C6orf141			UFSP1
CHI3L1			SOCS7
IL13RA2			CDR2L
ABI3BP			ATP6V1E2
ITGA7			MTMR11
STMN3			KLHL17
MGP			WDR18
RGS4			BIN3
VCAM1			ATF6B
FEZ1			MIB2
NDP			NKTR
AKR1C3			CCDC189
RAMP1			PCSK7
MAP1A			AJM1
PCSK1N			UPF3A
CFH			MSH5
LIPG			KCNAB3
BAALC			STAT5B
KCNE4			DZIP1
GPNMB			LRRC37A2
TMTC1			MRI1
BEX2			KIAA0895L
ACSS3			PCBP4
CLEC2B			DOK3
PLTP			GGT7
TDO2			SLC26A11
EGLN3			WDR90
GPX3			RSRP1
C1S			ZBED1
CRISPLD1			RGPD5
MAP2			CROCC
SELENBP1			FCSK
DNALI1			PNISR
KHDRBS3			LRFN1
PLAAT4			CCDC78
PRRX1			IGSF8
EGFL7			PLEKHG2
EFNB3			SOGA3
PNMA8A			ZNF74
NGEF			ZNF775
ITGBL1			C8orf58
CCL2			RNF44
COL6A2			RHBDL1
DIRAS1			NF1
CNTNAP3B			HAGHL
PRUNE2			NUMBL
ZNF415			MORN1
METTL7A			FAM219A
ADGRG1			PPFIA3
PLXDC2			AMT
VWA5A			CCDC200
TCIM			NFE2L1
CLU			DOT1L
TNFRSF19			LRRC14
FADS2			PCSK4
NOVA1			LMNA
LRP3			TCF3
EBF4			PRSS53
AKR1B10			TGFB1
CDO1			ARPC4.1
DTNA			TMEM91
PCDHGB2			MGAT2
EYA4			CREBBP
C1R			RAB11FIP3
TRIM9			TMEM94
SEMA3A			RASA3
MAN1C1			NUFIP2
ZNF229			NISCH
TMEM59L			PLEKHM1
SEMA3F			NUCKS1
SLIT2			HAUS6
ADAM12			TET3
TMEM255A			ZNF512B
PBX1			CCDC14
GFPT2			REPIN1
NR2F1			USP49
SALL1			HEATR1
AKR1C2			CPLANE2
DCLK1			MLXIP
PTN			NFIC
AS3MT			LZTS2
FCGRT			LMLN
CTSF			SEPTIN9
DNM1			CDC42EP4
CORO2B			AFDN
LDLRAD4			UBALD1
ALPK2			PILRB
GUCY1B1			PPT2
TXNIP			DGKQ
ID3			PDLIM2
ZSCAN18			SUN2
CNTNAP3			FBXL19
C1QTNF1			SEMA4C
ID4			KMT2D
H3.4			DMTF1
TNFAIP8L3			PLEKHH3
ARRDC4			JOSD2
REEP2			SIX5
TMEFF2			NBPF9
SLC16A4			GALNT2
SPEG			RHOT2
COL6A1			HOXD3
CFAP300			ATP6V0A1
PCDHB7			BCAR1
PALMD			SHROOM1
TRIB2			HOOK2
PCYT1B			GSE1
AC055839			SEMA6C
GRB10			KAT2A
GBP2			PNPLA2
ARSL			AGR2
H2AC6			WDR35
PLPP7			WDR91
MTAP			TMEM161B
LRRN3			TANC2
GMPR			MAFG
PROS1			BLMH
CNIH3			PPP1R3F
SYTL5			TULP4
FAM13C			POLR2J2
OLFML2A			ANKRD52
TGFB3			CLCN2
SEMA3C			SNX19
CRMP1			MFSD12
SLC29A4			MKRN3
GEM			ANKLE2
MDGA1			BAZ1B
SEZ6L2			MRNIP
PDLIM3			MRPL41
ID2			TRADD
NOTCH3			PPP1R12B
SEPTIN4			PPP2R3B
SAT1			FBXO41
PIANP			HSBP1
CTSO			LIN7B
SLC25A27			CYREN
EN1			SLC38A10
VCAN			SAPCD1
SALL2			RFX5
ZNF853			STARD3
ZNF354C			NT5C3B
VAMP5			CCNL1
DCLK2			HEXIM2
BOC			TENM2
SUSD1			ACTA2
COL9A2			EDN1
CREG1			CPM
HSPB6			CCN2
PLEKHG4B			NKX2.6
GSTM2			BMP4
SLC16A9			LBH
GJA1			FMN2
DPYSL4			NKX2.2
CPEB1			DMRTA2
CAPS			IL7R
AR			CNN1
PTGFRN			ACTG2
CRIP2			MATN2
EPHA4			FIBCD1
THBS3			NRXN3
FBXO32			NTN4
CACNA2D1			JPH2
GLIPR2			RFLNB
NDRG4			PAX6
GPC1			GAD1
CCDC74A			CCN1
STAT5A			KIRREL3
PCDHGB7			PLXNA2
EML1			MARCHF3
LRIG1			DENND2A
SCAMP5			RPS6KA2
SERPINI1			TUBB2A
DPYSL3			LIMS2
SERINC5			ADAM19
SCARA3			ZNF665
LSAMP			PLK2
ATL1			GAS6
NFIX			SIK1B
TNFSF13			DDAH1
HTRA1			FHL1
NMB			LAYN
TCN2			FGF1
PRPH			SERTAD4
DDIT4L			PDGFA
MUC1			CCDC85C
KANK1			CDKN2C
SAMD14			OXTR
SLC47A1			KCNH1
BMF			PRR5L
RHBDL3			SCN9A
GPR162			CRIM1
MRC2			NUAK1
IGDCC4			FOXN3
FAXDC2			SMCO4
FAS			RNF144B
DOK1			COBLL1
TSPAN9			DDAH2
SH3BGR			PRSS23
SLC5A3			TLE4
PLXND1			CDK6
TNS3			IDH2
VSNL1			AMOTL2
TSHZ2			AFAP1
SUSD4			SLC4A4
CCDC74B			DUSP8
DNAJC12			GADD45B
FNDC4			CNN3
SOX4			CNN2
CAND2			ZNF320
RDH5			TEAD3
LY96			RBMS2
PCDHB10			FLNA
GSTM3			RAI14
ADRA1D			LHX9
INSIG1			RBMS3
THSD1			PEA15
NID1			WWC2
GNAI1			ZNF888
SOX9			STIM1
RASA4B			APBB2
ANK3			CYTH3
ZNF626			ZFP28
TDRP			SC5D
LPAR6			PDXK
SMO			FAF1
TRPS1			CHST14
UPK3BL2			RFX2
COL8A2			ALDH1B1
MLLT11			MTMR2
COL5A2			AKAP5
RNF112			FNBP1
EMC10			TPMT
RASA4			LOXL3
ANK2			PDZRN3
LRIG3			COL14A1
PCDHGC3			CEMIP
RAB11FIP4			STXBP6
PCSK1			TOX
GSTA4			IGFBP7
CSF1			RCN3
CHI3L2			TMEM47
STON1.1			GALNT5
EIF4EBP3			PLCB1
CA11			EDIL3
TRIM47			MCAM
NIM1K			OLFM1
CYRIA			GAS1
RNF175			LZTS1
DNM3			ADAMTS9
PLCD4			PXYLP1
SAMD5			GRIK2
SLC22A23			TLE2
EPHX2			MEF2C
RGL1			C1orf198
ZNF608			CEBPD
RGS2			CALD1
EPHX1			DKK3
CHPF			PDE4B
PAM			ZNF418
LMF1			SNURF
ZNF781			ADPRH
DYRK1B			RNF150
JAG1			RCAN1
FAM110B			SLC22A17
CCDC102B			KAZN
PSD4			GNG2
SLC2A12			LARGE1
AP3B2			GPC6
PLEKHA4			FNDC10
CDK20			MAGED4
SLC4A3			SCARF2
MYORG			ARL10
TPPP3			OLFM2
PBXIP1			HAPLN3
SEPTIN5			RAB6B
PCDHB16			TTC28
HS3ST3B1			TRO
H2AC19			CSRP2
TRAPPC6A			SDC2
HKDC1			ARSJ
C1QTNF6			LIMD2
DOK5			LHFPL6
DOK4			ZFP36L2
DEPTOR			TCF7L1
MYL5			ZNF503
EPB41L1			SHC2
ROM1			FYN
EIF4E3			CILK1
TMEM45A			BAHCC1
ZNF610			PMP22
TCF4			FARP1
H2BC21			PALLD
MUC12			FAT1
WHRN			DACT3
PLEKHH2			CAMK2D
ZC4H2			GAL3ST4
WWTR1			PRKD1
NMRK1			SETBP1
PLXNA4			GPR153
GPER1			MARCKSL1
GAA			SNRPN
ATP9A			APCDD1
SLC27A3			GSN
ELMO1			MFGE8
ITPR1			RAMP2
BMP1			OSBPL10
B2M			ENOX1
ZNF439			MAGED4B
ZNF93			FOXRED2
RADX			PEAK1
FAIM2			NFATC1
UNC5C			MEIS1
CDH2			NRBP2
CLIP3			CALU
ZIC4			PPFIBP1
PCDHB9			AXIN2
NPEPL1			PLOD3
NRG2			DLX5
ZDHHC1			ZMAT3
AFF3			FAM126A
NINJ1			BCL2
ARSD			GLI3
ZNF117			CBR3
TMEM220			RECK
SELENOP			RAPH1
TMSB4X			ARHGAP31
ZNF793			RUNX1T1
TP53INP1			EPHB4
FAM102A			SAP30
SLCO3A1			NCS1
SPATA6			DSTN
ZNF677			EXTL3
TMOD2			SIPA1L1
AMIGO1			VIM
ASIC1			CDC42EP3
ZIC1			BCL6
CPQ			ZFP30
ZNF502			ZSCAN12
GALNT10			ADAM9
PNRC1			ZNF516
PIGZ			NAALADL2
RHBDL2			ZNF772
SV2A			ZNF660
SDSL			ZNF827
ICA1L			QKI
POMZP3			RRAGA
FANK1			CDK2AP1
LRRC6			XPC
KLHL24			IGFBP5
CD99			TCEAL7
THRA			CFI
SOCS3			TPD52L1
MORC4			SULF2
MAN2A1			ASS1
SLC27A1			CDH6
KLF9			ACKR3
TGFBR1			GASK1B
DAB2IP			C6orf141
SEPTIN3			CHI3L1
YPEL3			IL13RA2
PLCD1			ABI3BP
MAP1LC3A			ITGA7
ASAP3			STMN3
SNTA1			MGP
PPIC			RGS4
MAP9			VCAM1
NPAS3			FEZ1
PHKA1			NDP
FZD1			AKR1C3
FAM149A			RAMP1
BFSP1			MAP1A
ACCS			PCSK1N
N4BP2L1			CFH
ENHO			LIPG
HSPA12A			BAALC
AL162231			KCNE4
PIK3R1			GPNMB
LRP4			TMTC1
FAM3C			BEX2
SYNE1			ACSS3
AQP1			CLEC2B
DIXDC1			PLTP
ALDH3A2			TDO2
CDON			EGLN3
SH3PXD2B			GPX3
RHOBTB1			C1S
SNN			CRISPLD1
ORAI2			MAP2
TUB			SELENBP1
SLC25A18			DNALI1
MXD4			KHDRBS3
BSCL2			PLAAT4
ERV3			PRRX1
ZNF582			EGFL7
BPGM			EFNB3
FOCAD			PNMA8A
HSD11B1L			NGEF
TCP11L2			ITGBL1
TUBA1A			CCL2
ZNF880			COL6A2
KLHL9			DIRAS1
LRRC37A3			CNTNAP3B
PTK7			PRUNE2
ADAMTS13			ZNF415
ARNT2			METTL7A
KATNAL2			ADGRG1
DHRSX			PLXDC2
DPYD			VWA5A
ZBTB46			TCIM
ZNF862			CLU
APLP1			TNFRSF19
ITM2B			FADS2
RMDN2			NOVA1
ZNF577			LRP3
ALDH3B1			EBF4
STK38L			AKR1B10
PLPPR2			CDO1
ZHX2			DTNA
PLPP1			PCDHGB2
CLYBL			EYA4
LONRF2			C1R
CLIP2			TRIM9
CD302			SEMA3A
GLMP			MAN1C1
CDK14			ZNF229
TPST1			TMEM59L
ZNF69			SEMA3F
AKR1B1			SLIT2
KIF13B			ADAM12
MEIS3			TMEM255A
CHST1			PBX1
DPYSL2			GFPT2
KIFAP3			NR2F1
CYP4V2			SALL1
GOLM1			AKR1C2
YPEL2			DCLK1
ZNF501			PTN
OBSL1			AS3MT
COL21A1			FCGRT
MAP10			CTSF
KLHDC9			DNM1
BEAN1			CORO2B
RTL5			LDLRAD4
ISLR			ALPK2
MAPRE3			GUCY1B1
KIF5A			TXNIP
C19orf57			ID3
PRICKLE2			ZSCAN18
ZNF879			CNTNAP3
SMAD1			C1QTNF1
TMEM8B			ID4
GTF2IRD2B			H3.4
CCDC191			TNFAIP8L3
TIMP2			ARRDC4
PLD6			REEP2
GPRASP2			TMEFF2
STK17A			SLC16A4
SLC2A10			SPEG
CACFD1			COL6A1
DYNC2I1			CFAP300
SMARCD3			PCDHB7
TFEB			PALMD
SMPD1			TRIB2
UBE2H			PCYT1B
C9orf116			AC055839
ZNF585B			GRB10
TEX9			GBP2
IGSF9B			ARSL
F8			H2AC6
TANC1			PLPP7
UPK3BL1			MTAP
ZNF737			LRRN3
LYRM9			GMPR
RNASET2			PROS1
PEX11G			CNIH3
FAM171B			SYTL5
FAM214B			FAM13C
SMAD9			OLFML2A
MR1			TGFB3
ZNF528			SEMA3C
POGLUT2			CRMP1
ATP2B4			SLC29A4
ZNF844			GEM
ARHGEF6			MDGA1
GOLGA8N			SEZ6L2
VGLL4			PDLIM3
PCDHB14			ID2
DDR2			NOTCH3
ZNF471			SEPTIN4
CRELD1			SAT1
SGCE			PIANP
TMX4			CTSO
MINDY4			SLC25A27
LRRC75B			EN1
BDH2			VCAN
ENKD1			SALL2
IQCE			ZNF853
MYLIP			ZNF354C
ARRDC3			VAMP5
CHPF2			DCLK2
CYP39A1			BOC
MAGED2			SUSD1
MST1			COL9A2
TBC1D19			CREG1
POFUT2			HSPB6
HIP1			PLEKHG4B
ZNF585A			GSTM2
AGPAT4			SLC16A9
TMEM231			GJA1
FAM160A1			DPYSL4
EPDR1			CPEB1
CAAP1			CAPS
B4GALT1			AR
CEP112			PTGFRN
TMEM130			CRIP2
PRKAR2B			EPHA4
ZNF736			THBS3
FKBP9			FBXO32
CAB39L			CACNA2D1
H6PD			GLIPR2
C6orf52			NDRG4
CCPG1			GPC1
CXXC5			CCDC74A
FBXO44			STAT5A
ZDBF2			PCDHGB7
PIK3IP1			EML1
PIK3R3			LRIG1
MSI2			SCAMP5
SEMA4B			SERPINI1
MXRA7			DPYSL3
IFI16			SERINC5
ZFAND5			SCARA3
TRIM73			LSAMP
CASTOR2			ATL1
CCDC149			NFIX
CRYL1			TNFSF13
ARMCX3			HTRA1
IQSEC2			NMB
KCND1			TCN2
RAB31			PRPH
PGAP1			DDIT4L
PON2			MUC1
UST			KANK1
SMPDL3A			SAMD14
STAT2			SLC47A1
LMBRD1			BMF
IDUA			RHBDL3
SQSTM1			GPR162
SPACA9			MRC2
ZNF493			IGDCC4
TIGD7			FAXDC2
FAM214A			FAS
CCDC89			DOK1
FAM228B			TSPAN9
SLC66A3			SH3BGR
ZNF596			SLC5A3
RAB36			PLXND1
NATD1			TNS3
SH3BGRL			VSNL1
ZNF461			TSHZ2
CYSRT1			SUSD4
SSBP2			CCDC74B
CYB5D2			DNAJC12
TMEM198			FNDC4
BIVM			SOX4
TSPYL4			CAND2
ATP6V1F			RDH5
ANKRD7			LY96
NEK11			PCDHB10
SYT11			GSTM3
AKAP9			ADRA1D
GLB1L			INSIG1
GALNT11			THSD1
MAML2			NID1
SIAE			GNAI1
MAPK10			SOX9
P4HTM			RASA4B
CYBRD1			ANK3
CAPN5			ZNF626
HOGA1			TDRP
POU6F1			LPAR6
ZNF92			SMO
GUSB			TRPS1
RXRA			UPK3BL2
CD276			COL8A2
ZNF425			MLLT11
CPEB2			COL5A2
LGALS3BP			RNF112
ARID5B			EMC10
GPR155			RASA4
TCEA3			ANK2
MXRA5			LRIG3
ABTB1			PCDHGC3
CCDC159			RAB11FIP4
MYO15B			PCSK1
ABCB6			GSTA4
RRM2B			CSF1
ABHD4			CHI3L2
CNPY4			STON1.1
NME5			EIF4EBP3
FAM131B			CA11
JAKMIP3			TRIM47
BHLHE40			NIM1K
ITGAV			CYRIA
IFRD1			RNF175
WDR19			DNM3
UGGT2			PLCD4
AK3			SAMD5
CALCOCO1			SLC22A23
NAPEPLD			EPHX2
GPM6A			RGL1
DENND2B			ZNF608
ZIK1			RGS2
C15orf65			EPHX1
IQSEC1			CHPF
STMP1			PAM
LRRC49			LMF1
CABCOCO1			ZNF781
TNXB			DYRK1B
DPP7			JAG1
SRC			FAM110B
VMAC			CCDC102B
DENND4C			PSD4
DHRS12			SLC2A12
ORAI3			AP3B2
NEK6			PLEKHA4
PLD3			CDK20
CFAP69			SLC4A3
CPD			MYORG
SH3YL1			TPPP3
ABCA2			PBXIP1
ZNF347			SEPTIN5
DNAJC22			PCDHB16
NT5M			HS3ST3B1
RNASEL			H2AC19
RBL2			TRAPPC6A
MAN1B1			HKDC1
ARL6IP5			C1QTNF6
GSTK1			DOK5
CD99L2			DOK4
BEX3			DEPTOR
ACE			MYL5
ZNF266			EPB41L1
IFT74			ROM1
TMEM164			EIF4E3
PTPRS			TMEM45A
MEGF8			ZNF610
TNRC6C			TCF4
GOLGA8O			H2BC21
GINM1			MUC12
GPCPD1			WHRN
HBP1			PLEKHH2
ARHGEF10L			ZC4H2
IDNK			WWTR1
SALL4			NMRK1
ZNF630			PLXNA4
TCTEX1D2			GPER1
LONRF1			GAA
SPIN2B			ATP9A
KLHDC8B			SLC27A3
MTURN			ELMO1
ZNF302			ITPR1
LZTS3			BMP1
LAMB2			B2M
ING4			ZNF439
ZBTB43			ZNF93
CLCN3			RADX
FBXO17			FAIM2
SMIM19			UNC5C
FAM210B			CDH2
GTF2IRD2			CLIP3
MAGI2			ZIC4
IQCK			PCDHB9
CD81			NPEPL1
LRRC27			NRG2
C1orf122			ZDHHC1
RRAGB			AFF3
LAMP2			NINJ1
FMC1			ARSD
RTL8C			ZNF117
ZNF253			TMEM220
NUCB1			SELENOP
CCDC113			TMSB4X
MROH8			ZNF793
GNAQ			TP53INP1
DENND11			FAM102A
GARNL3			SLCO3A1
PPIB			SPATA6
CCDC24			ZNF677
ZNF91			TMOD2
P3H4			AMIGO1
TMEM50B			ASIC1
GNG7			ZIC1
ZNF132			CPQ
MMP7			ZNF502
C9orf72			GALNT10
CLIP4			PNRC1
ADD3			PIGZ
DYNLT1			RHBDL2
CA5B			SV2A
KANK2			SDSL
CFAP410			ICA1L
SMIM30			POMZP3
SIDT2			FANK1
ZNF680			LRRC6
C5			KLHL24
SERINC1			CD99
CASD1			THRA
TK2			SOCS3
ASGR1			MORC4
CYP2U1			MAN2A1
FASTK			SLC27A1
ITGAE			KLF9
RASL10B			TGFBR1
CCDC40			DAB2IP
SCPEP1			SEPTIN3
GOLM2			YPEL3
CDK19			PLCD1
C16orf86			MAP1LC3A
ZDHHC21			ASAP3
CEP126			SNTA1
KRBA1			PPIC
FAM8A1			MAP9
TMEM106B			NPAS3
ARF5			PHKA1
PRRT3			FZD1
CIART			FAM149A
SPRED3			BFSP1
ZNF667			ACCS
SUMF2			N4BP2L1
FAM187A			ENHO
FUZ			HSPA12A
SLC40A1			AL162231
BCL9			PIK3R1
PHEX			LRP4
SAT2			FAM3C
HLCS			SYNE1
EFHC1			AQP1
TTLL1			DIXDC1
SLC46A1			ALDH3A2
CBR4			CDON
NICN1			SH3PXD2B
KANSL1L			RHOBTB1
ELN			SNN
H3C6			ORAI2
CROT			TUB
RHBDD2			SLC25A18
C10orf143			MXD4
ATP6AP2			BSCL2
RAB9A			ERV3
LEPR			ZNF582
JAM3			BPGM
C2orf81			FOCAD
ZNF506			HSD11B1L
CCZ1			TCP11L2
KCTD7			TUBA1A
SMIM14			ZNF880
LZTFL1			KLHL9
COLQ			LRRC37A3
CCDC151			PTK7
PRDX4			ADAMTS13
RAB43			ARNT2
RND2			KATNAL2
WBP2			DHRSX
TAB2			DPYD
MAB21L1			ZBTB46
ZDHHC9			ZNF862
OSCP1			APLP1
TP53INP2			ITM2B
BBS2			RMDN2
RALGDS			ZNF577
DOCK3			ALDH3B1
CSRNP3			STK38L
PIFO			PLPPR2
B9D2			ZHX2
PCDHAC2			PLPP1
GORAB			CLYBL
ZNHIT1			LONRF2
RNF14			CLIP2
KLHL3			CD302
SYNPO			GLMP
DIP2C			CDK14
HEBP2			TPST1
SLC45A1			ZNF69
CES2			AKR1B1
NBEA			KIF13B
ZNF605			MEIS3
WDR31			CHST1
TMEM107			DPYSL2
KRIT1			KIFAP3
GAREM1			CYP4V2
HECA			GOLM1
DCAF12			YPEL2
CACNA2D3			ZNF501
PLPP6			OBSL1
ZNF814			COL21A1
TMEM140			MAP10
PCMTD1			KLHDC9
ZNF491			BEAN1
TMEM17			RTL5
IGFBP2			ISLR
CRYAB			MAPRE3
RBP1			KIF5A
SPP1			C19orf57
EFEMP1			PRICKLE2
CD70			ZNF879
NES			SMAD1
PDE1C			TMEM8B
COL11A1			GTF2IRD2B
GPC4			CCDC191
RHOJ			TIMP2
TGFA			PLD6
CYP27A1			GPRASP2
FBLN1			STK17A
CX3CL1			SLC2A10
COL4A5			CACFD1
CDH4			DYNC2I1
ADAMTS10			SMARCD3
TSPAN15			TFEB
CKB			SMPD1
TUBB2B			UBE2H
LAMA5			C9orf116
SNX10			ZNF585B
ADD2			TEX9
EPHA3			IGSF9B
PPP2R2B			F8
C5orf46			TANC1
SORBS2			UPK3BL1
COL18A1			ZNF737
NMU			LYRM9
LIMCH1			RNASET2
CEND1			PEX11G
PODXL2			FAM171B
SESN3			FAM214B
LRATD2			SMAD9
CYB5R2			MR1
SEL1L3			ZNF528
SDK1			POGLUT2
ENPP4			ATP2B4
TPD52			ZNF844
LYPD1			ARHGEF6
ADORA1			GOLGA8N
GYG2			VGLL4
PDZD4			PCDHB14
MAMDC2			DDR2
CADM4			ZNF471
PEG10			CRELD1
TSPAN2			SGCE
C1QL1			TMX4
JAKMIP2			MINDY4
PALM			LRRC75B
ABLIM1			BDH2
RARB			ENKD1
DBNDD1			IQCE
CMTM8			MYLIP
RBPMS2			ARRDC3
CADM1			CHPF2
CXADR			CYP39A1
RRAGD			MAGED2
ADAMTS15			MST1
MOXD1			TBC1D19
GPRC5B			POFUT2
DMD			HIP1
ULK2			ZNF585A
DAPK1			AGPAT4
MYO5B			TMEM231
NDRG2			FAM160A1
NEDD9			EPDR1
AUTS2			CAAP1
KLHL29			B4GALT1
ABCC3			CEP112
NTRK3			TMEM130
GFRA1			PRKAR2B
EFNB2			ZNF736
LCTL			FKBP9
ITGB4			CAB39L
HRCT1			H6PD
PTHLH			C6orf52
IGSF3			CCPG1
NRCAM			CXXC5
ST6GALNAC2			FBXO44
EFNA1			ZDBF2
ILDR2			PIK3IP1
SYBU			PIK3R3
VANGL2			MSI2
TRIM22			SEMA4B
SLC37A1			MXRA7
ABCA3			IFI16
FGF12			ZFAND5
PTPRR			TRIM73
NTN1			CASTOR2
CYFIP2			CCDC149
LYNX1			CRYL1
CGNL1			ARMCX3
FAM241B			IQSEC2
WWC1			KCND1
CELSR2			RAB31
FGFRL1			PGAP1
PPARGC1A			PON2
TLR4			UST
ISYNA1			SMPDL3A
DYNC1I1			STAT2
SHROOM3			LMBRD1
MYH10			IDUA
CHST2			SQSTM1
ANKRD6			SPACA9
MGST2			ZNF493
VLDLR			TIGD7
MYEF2			FAM214A
CHRDL1			CCDC89
BCAM			FAM228B
TMOD1			SLC66A3
MAF			ZNF596
RBM24			RAB36
KLHL13			NATD1
FGFR2			SH3BGRL
DMTN			ZNF461
CHN1			CYSRT1
MANSC1			SSBP2
EGF			CYB5D2
RCAN2			TMEM198
NFIB			BIVM
CD9			TSPYL4
FN3K			ATP6V1F
HOXA3			ANKRD7
RASGRP3			NEK11
AMOT			SYT11
TNIK			AKAP9
ANK1			GLB1L
COLGALT2			GALNT11
ITGB8			MAML2
RNF157			SIAE
SMKR1			MAPK10
CIB2			P4HTM
SOX5			CYBRD1
SPEF2			CAPN5
FRMD5			HOGA1
MAP6			POU6F1
CXCL16			ZNF92
CD83			GUSB
NLGN1			RXRA
SORBS1			CD276
AIF1L			ZNF425
NUP210			CPEB2
TSPAN33			LGALS3BP
ATP1B1			ARID5B
ADARB1			GPR155
PTPRD			TCEA3
PRICKLE1			MXRA5
IRS2			ABTB1
ENC1			CCDC159
KSR1			MYO15B
ATP6V0E2			ABCB6
NACAD			RRM2B
CHST3			ABHD4
PLAAT3			CNPY4
PLEKHB1			NME5
HEY1			FAM131B
HDAC9			JAKMIP3
GSAP			BHLHE40
TUBB4A			ITGAV
NUAK2			IFRD1
CACNG4			WDR19
NACC2			UGGT2
COL9A3			AK3
FKBP1B			CALCOCO1
NRP2			NAPEPLD
SLIT3			GPM6A
RHPN2			DENND2B
PCSK5			ZIK1
SHROOM4			C15orf65
PPFIBP2			IQSEC1
RBM47			STMP1
LRCH2			LRRC49
PLCE1			CABCOCO1
SCHIP1			TNXB
LYPD6			DPP7
LLGL2			SRC
IL18			VMAC
SLC9A3R1			DENND4C
SYNGR2			DHRS12
OPLAH			ORAI3
NPAS1			NEK6
GSTM4			PLD3
SOX2			CFAP69
STK33			CPD
EFHD1			SH3YL1
LOXL4			ABCA2
ITPK1			ZNF347
GBP5			DNAJC22
RAB39B			NT5M
GAB2			RNASEL
MFSD2A			RBL2
ATF3			MAN1B1
PGM2L1			ARL6IP5
EVA1C			GSTK1
MAP1B			CD99L2
TP73			BEX3
LTBP3			ACE
ATRNL1			ZNF266
RIPOR2			IFT74
ADRA1B			TMEM164
C1orf226			PTPRS
TRIM2			MEGF8
ENDOD1			TNRC6C
IL17RD			GOLGA8O
PDP1			GINM1
HES6			GPCPD1
HES1			HBP1
SLC43A2			ARHGEF10L
PLEKHA7			IDNK
SCNN1A			SALL4
ARHGEF3			ZNF630
FAM221A			TCTEX1D2
PELI2			LONRF1
ALDH5A1			SPIN2B
FOXO1			KLHDC8B
TNFSF12			MTURN
B4GALNT3			ZNF302
ARHGEF37			LZTS3
MMP24			LAMB2
ARFGEF3			ING4
MMP15			ZBTB43
RNF182			CLCN3
RASSF2			FBXO17
BTBD3			SMIM19
HAS3			FAM210B
DDR1			GTF2IRD2
GAP43			MAGI2
NEURL1B			IQCK
RDH10			CD81
TMTC4			LRRC27
RGS14			C1orf122
FAM169A			RRAGB
SLC25A4			LAMP2
GLIS2			FMC1
BTG2			RTL8C
GLIS3			ZNF253
SPECC1			NUCB1
KHK			CCDC113
PPFIA2			MROH8
DAPK2			GNAQ
CEMIP2			DENND11
GLRB			GARNL3
TMTC2			PPIB
MTARC2			CCDC24
BST1			ZNF91
ABCA7			P3H4
SORT1			TMEM50B
MCC			GNG7
DRD2			ZNF132
BVES			MMP7
PKP2			C9orf72
ETNK2			CLIP4
TM7SF2			ADD3
IL17D			DYNLT1
MRPS6			CA5B
NHSL1			KANK2
OGFRL1			CFAP410
MPDZ			SMIM30
CFD			SIDT2
AP1S2			ZNF680
CELF2			C5
STOM			SERINC1
AOPEP			CASD1
ANKS1B			TK2
PLCD3			ASGR1
SORL1			CYP2U1
SLC46A3			FASTK
UPP1			ITGAE
SOX13			RASL10B
IFFO2			CCDC40
MLLT3			SCPEP1
HOXA6			GOLM2
GGACT			CDK19
NOTCH1			C16orf86
PDE4DIP			ZDHHC21
TIAM1			CEP126
MARCHF1			KRBA1
TMEM200C			FAM8A1
TMCO3			TMEM106B
FGFR3			ARF5
IRF5			PRRT3
RBM38			CIART
ZNF671			SPRED3
SCD5			ZNF667
TMCC2			SUMF2
RGS7			FAM187A
SLC18B1			FUZ
OSBPL3			SLC40A1
DLG3			BCL9
TMEM117			PHEX
PARD6A			SAT2
PTPRB			HLCS
VSTM2L			EFHC1
FAXC			TTLL1
COQ8A			SLC46A1
CLCN4			CBR4
KIAA0895			NICN1
IMMP2L			KANSL1L
SLC4A8			ELN
PARD3B			H3C6
PLEKHG1			CROT
TM4SF18			RHBDD2
PPP1R9A			C10orf143
MAN2A2			ATP6AP2
OSBPL6			RAB9A
MFSD6			LEPR
ACOT11			JAM3
ATP11C			C2orf81
IL1RAP			ZNF506
SFRP4			CCZ1
NT5DC3			KCTD7
ARHGEF26			SMIM14
BMPR1B			LZTFL1
PLS3			COLQ
FAM184A			CCDC151
CXCL14			PRDX4
LRRC8A			RAB43
DAG1			RND2
TDRKH			WBP2
UTP14C			TAB2
MAGEE1			MAB21L1
PTCH1			ZDHHC9
KIAA1614			OSCP1
ACP6			TP53INP2
ICA1			BBS2
POU3F2			RALGDS
PIM2			DOCK3
IDS			CSRNP3
ZNF529			PIFO
ELMOD1			B9D2
RASAL2			PCDHAC2
AASS			GORAB
VXN			ZNHIT1
CHFR			RNF14
WFS1			KLHL3
ABAT			SYNPO
PATJ			DIP2C
ZFP3			HEBP2
DIPK1B			SLC45A1
MAP3K1			CES2
ARL8A			NBEA
PELI1			ZNF605
HIVEP3			WDR31
ZDHHC14			TMEM107
EFR3B			KRIT1
ZBTB10			GAREM1
MEGF9			HECA
FSBP			DCAF12
NEBL			CACNA2D3
CST3			PLPP6
SHC4			ZNF814
ANXA1			TMEM140
INAFM1			PCMTD1
NUDT4B			ZNF491
GPR137B			TMEM17
MALT1			IGFBP2
ZNF436			CRYAB
LGALSL			RBP1
MBNL2			SPP1
MVB12B			EFEMP1
CHGB			CD70
CNKSR3			NES
PRSS35			PDE1C
EPS8			COL11A1
SECISBP2L			GPC4
KCTD9			RHOJ
SCN4B			TGFA
MGAT4A			CYP27A1
SLC25A25			FBLN1
E2F5			CX3CL1
TAGLN3			COL4A5
GATM			CDH4
RUNX1			ADAMTS10
SLC2A8			TSPAN15
PCDH9			CKB
PYGB			TUBB2B
PTPRJ			LAMA5
CCDC146			SNX10
GPM6B			ADD2
PSIP1			EPHA3
WWC3			PPP2R2B
PTTG1IP			C5orf46
TMEM38A			SORBS2
LPL			COL18A1
IKZF2			NMU
FIGN			LIMCH1
LRRC75A			CEND1
CFAP91			PODXL2
MINDY1			SESN3
PPP1R26			LRATD2
RALGPS1			CYB5R2
RAB9B			SEL1L3
MFAP5			SDK1
TMEM64			ENPP4
ASAH1			TPD52
ITPKB			LYPD1
GABARAPL1			ADORA1
NUDT4			GYG2
BICD1			PDZD4
ZNF140			MAMDC2
REEP1			CADM4
TM7SF3			PEG10
RNF208			TSPAN2
PAK6			C1QL1
STRBP			JAKMIP2
BTN2A2			PALM
CHRM3			ABLIM1
FAM174A			RARB
RHPN1			DBNDD1
STK32A			CMTM8
GNRH1			RBPMS2
TOM1L2			CADM1
COL4A6			CXADR
TMEM150C			RRAGD
FOXC1			ADAMTS15
PDE9A			MOXD1
CARMIL1			GPRC5B
SLC25A23			DMD
RALGAPA2			ULK2
PHLPP1			DAPK1
TDRD7			MYO5B
ZNF382			NDRG2
TIAM2			NEDD9
RNF217			AUTS2
ATP6AP1			KLHL29
RERE			ABCC3
PPM1E			NTRK3
SLC48A1			GFRA1
PCMTD2			EFNB2
GPD2			LCTL
CORO2A			ITGB4
PTAR1			HRCT1
ZIC5			PTHLH
PGRMC1			IGSF3
ZBTB18			NRCAM
FAM124A			ST6GALNAC2
RNF19A			EFNA1
ZSCAN16			ILDR2
FAM122B			SYBU
SNX30			VANGL2
ZNF713			TRIM22
FURIN			SLC37A1
KCTD1			ABCA3
RAB4A			FGF12
GLDC			PTPRR
FAM122C			NTN1
ABHD12			CYFIP2
FLRT3			LYNX1
NMNAT3			CGNL1
OGDHL			FAM241B
RAPGEF1			WWC1
GKAP1			CELSR2
SSX2IP			FGFRL1
EHBP1			PPARGC1A
SVIP			TLR4
ZNF462			ISYNA1
NOS1AP			DYNC1I1
LMNTD2			SHROOM3
ZNF649			MYH10
TMEM170B			CHST2
UHRF1BP1			ANKRD6
CA13			MGST2
SRR			VLDLR
ERO1B			MYEF2
RNF130			CHRDL1
ARHGEF4			BCAM
SLC16A1			TMOD1
CRAT			MAF
BAG1			RBM24
AGTPBP1			KLHL13
C7orf57			FGFR2
B4GALT5			DMTN
FAM222A			CHN1
EN2			MANSC1
CAP2			EGF
RDX			RCAN2
			NFIB
			CD9
			FN3K
			HOXA3
			RASGRP3
			AMOT
			TNIK
			ANK1
			COLGALT2
			ITGB8
			RNF157
			SMKR1
			CIB2
			SOX5
			SPEF2
			FRMD5
			MAP6
			CXCL16
			CD83
			NLGN1
			SORBS1
			AIF1L
			NUP210
			TSPAN33
			ATP1B1
			ADARB1
			PTPRD
			PRICKLE1
			IRS2
			ENC1
			KSR1
			ATP6V0E2
			NACAD
			CHST3
			PLAAT3
			PLEKHB1
			HEY1
			HDAC9
			GSAP
			TUBB4A
			NUAK2
			CACNG4
			NACC2
			COL9A3
			FKBP1B
			NRP2
			SLIT3
			RHPN2
			PCSK5
			SHROOM4
			PPFIBP2
			RBM47
			LRCH2
			PLCE1
			SCHIP1
			LYPD6
			LLGL2
			IL18
			SLC9A3R1
			SYNGR2
			OPLAH
			NPAS1
			GSTM4
			SOX2
			STK33
			EFHD1
			LOXL4
			ITPK1
			GBP5
			RAB39B
			GAB2
			MFSD2A
			ATF3
			PGM2L1
			EVA1C
			MAP1B
			TP73
			LTBP3
			ATRNL1
			RIPOR2
			ADRA1B
			C1orf226
			TRIM2
			ENDOD1
			IL17RD
			PDP1
			HES6
			HES1
			SLC43A2
			PLEKHA7
			SCNN1A
			ARHGEF3
			FAM221A
			PELI2
			ALDH5A1
			FOXO1
			TNFSF12
			B4GALNT3
			ARHGEF37
			MMP24
			ARFGEF3
			MMP15
			RNF182
			RASSF2
			BTBD3
			HAS3
			DDR1
			GAP43
			NEURL1B
			RDH10
			TMTC4
			RGS14
			FAM169A
			SLC25A4
			GLIS2
			BTG2
			GLIS3
			SPECC1
			KHK
			PPFIA2
			DAPK2
			CEMIP2
			GLRB
			TMTC2
			MTARC2
			BST1
			ABCA7
			SORT1
			MCC
			DRD2
			BVES
			PKP2
			ETNK2
			TM7SF2
			IL17D
			MRPS6
			NHSL1
			OGFRL1
			MPDZ
			CFD
			AP1S2
			CELF2
			STOM
			AOPEP
			ANKS1B
			PLCD3
			SORL1
			SLC46A3
			UPP1
			SOX13
			IFFO2
			MLLT3
			HOXA6
			GGACT
			NOTCH1
			PDE4DIP
			TIAM1
			MARCHF1
			TMEM200C
			TMCO3
			FGFR3
			IRF5
			RBM38
			ZNF671
			SCD5
			TMCC2
			RGS7
			SLC18B1
			OSBPL3
			DLG3
			TMEM117
			PARD6A
			PTPRB
			VSTM2L
			FAXC
			COQ8A
			CLCN4
			KIAA0895
			IMMP2L
			SLC4A8
			PARD3B
			PLEKHG1
			TM4SF18
			PPP1R9A
			MAN2A2
			OSBPL6
			MFSD6
			ACOT11
			ATP11C
			IL1RAP
			SFRP4
			NT5DC3
			ARHGEF26
			BMPR1B
			PLS3
			FAM184A
			CXCL14
			LRRC8A
			DAG1
			TDRKH
			UTP14C
			MAGEE1
			PTCH1
			KIAA1614
			ACP6
			ICA1
			POU3F2
			PIM2
			IDS
			ZNF529
			ELMOD1
			RASAL2
			AASS
			VXN
			CHFR
			WFS1
			ABAT
			PATJ
			ZFP3
			DIPK1B
			MAP3K1
			ARL8A
			PELI1
			HIVEP3
			ZDHHC14
			EFR3B
			ZBTB10
			MEGF9
			FSBP
			NEBL
			CST3
			SHC4
			ANXA1
			INAFM1
			NUDT4B
			GPR137B
			MALT1
			ZNF436
			LGALSL
			MBNL2
			MVB12B
			CHGB
			CNKSR3
			PRSS35
			EPS8
			SECISBP2L
			KCTD9
			SCN4B
			MGAT4A
			SLC25A25
			E2F5
			TAGLN3
			GATM
			RUNX1
			SLC2A8
			PCDH9
			PYGB
			PTPRJ
			CCDC146
			GPM6B
			PSIP1
			WWC3
			PTTG1IP
			TMEM38A
			LPL
			IKZF2
			FIGN
			LRRC75A
			CFAP91
			MINDY1
			PPP1R26
			RALGPS1
			RAB9B
			MFAP5
			TMEM64
			ASAH1
			ITPKB
			GABARAPL1
			NUDT4
[truncated: 78 more rows]

## Sheet: Supplementary Table 3. SIG
C1	C2	C3
KANK1	CEP250	RCN3
C1R	CXCL3	NUAK1
CAPS	TMEM158	MATN2
TNS3	SIGLEC15	C1orf198
AKR1B10	ABHD5	HAPLN3
ALDH3A2	MMP3	ALDH1B1
SHROOM1	VEPH1	RNF144B
PLEKHB1	PTPN22	FGF1
SEC31B	IRAK2	LHX9
EFHD1	DDB2
BCL9	CXCL2
SEPTIN4	ZBTB38
SLC47A1	SLC35E4
AKR1C2	MAPKAPK3
CROT	MPP4
DGKD	SERPINB7
IFITM10	CXCL8
SCHIP1	C11orf68
MAPRE3	PERP
TBXAS1	ADTRP
DGKQ	ARNTL2
GCLC	EMP1
IGFBP5	LAMB3
FGFRL1	OSBP2
C1S	PXN
CDRT1	CTNNAL1
ARHGEF37	DRAP1
SERINC5	GSTO1
SH3BP2	XRRA1
SLC2A12	CDC42EP2
NFIX	IL1B
NQO1	SBSN
UNC5C	RND3
HS6ST1	PTX3
EPHX1	DNER
SPON2	SPTLC3
ROM1	MT2A
AKR1C1	ITPRIP
PLPP1	E2F7
PLCD3	FJX1
PIK3R1	SH2D5
ABCA7	ATL3
ABCB6	FOSL1
BOC	CPNE7
NUDT4	PBX3
JAKMIP3
RASL11A
AKR1C3
FAM20C
SAT1
